# Supplementary material for: Prognostic significance and tumor-immune infiltration of mTOR in clear cell renal cell carcinoma
Source: PeerJ. 2021 Aug 17;9:e11901. doi: 10.7717/peerj.11901 (PMC8378334; doi:10.7717/peerj.11901)
Supplement: Supplemental Information 2 [file peerj-09-11901-s002.xls]

## Sheet: Sheet1
	Dataset S2: The raw numbers for Figure 1 (WB)
	mTOR				P-mTOR				Actin				p-mTOR/mTOR
	1	20849.5	9.904		1	11465	28.194		1	62893.2	23.598		2.84673
	2	65134.6	30.941		2	6013.54	14.788		2	37262.9	13.982		0.477942
	3	17153.3	8.148		3	4155.52	10.219		3	40720.3	15.279		1.25417
	4	26724.4	12.695		4	4315.69	10.613		4	46347.6	17.39		0.835998
	5	18854.6	8.956		5	9106.49	22.394		5	50355.2	18.894		2.50045
	6	61796.9	29.355		6	5609.03	13.793		6	28935.1	10.857		0.469869
